# Supplementary material for: The role of race and ethnicity in health care crowdfunding: an exploratory analysis
Source: Health Aff Sch. 2024 Feb 28;2(3):qxae027. doi: 10.1093/haschl/qxae027 (PMC10986198; doi:10.1093/haschl/qxae027)
Supplement: qxae027_Supplementary_Data [file qxae027_supplementary_data.zip]

Archive with 4 entries (4 files):
- coi_disclosure_IP.docx
- coi_disclosure.pdf
- coi_disclosure_BMP.docx
- Supplement_02142024.docx
